# Supplementary material for: Total Binding Affinity Profiles of Regulatory Regions Predict Transcription Factor Binding and Gene Expression in Human Cells
Source: PLoS One. 2015 Nov 24;10(11):e0143627. doi: 10.1371/journal.pone.0143627 (PMC4658012; doi:10.1371/journal.pone.0143627)
Supplement: S1 Dataset — Sheet 1: For each PWM we show the AUC value averaged over all relevant ChIP-seq experiments. Sheet 2: AUCs and P-values of individual PWM/experimet pairs. The P-values are obtained from a Mann-Whitney U test comparing the TBA/occupancy of positive vs negative sequences. (XLSX) [file pone.0143627.s003.xlsx]

## Sheet: Individual AUCs
Peaks
